# Supplementary material for: Diagnostic Value of Galectin-3 in Distinguishing Invasive Encapsulated Carcinoma from Noninvasive Follicular Thyroid Neoplasms with Papillary-Like Nuclear Features (NIFTP)
Source: Cancers (Basel). 2021 Jun 15;13(12):2988. doi: 10.3390/cancers13122988 (PMC8232163; doi:10.3390/cancers13122988)
Supplement: Supplementary file 1 [file cancers-13-02988-s001.zip]

Archive with 1 entries (1 files):
- cancers-1221346-supplementary.pdf
